# Supplementary material for: Comprehensive genetic diversity revealed in the pre-breeding RILs (O. sativa × O. rufipogon) with enhanced yield and pigmented grain quality
Source: Front Genet. 2025 Oct 1;16:1659937. doi: 10.3389/fgene.2025.1659937 (PMC12520640; doi:10.3389/fgene.2025.1659937)
Supplement: Supplementary file 1 [file Table2.xlsx]

## Sheet: Sheet1
Supplementary Table S2. Grain quality parameters such as ASV, GT, GC, Aroma and morphological traits in 100 RIL lines of CWF.
Rice lines	PC-Pericarp colour	Aroma	ASV-Alkali spreading Value / scale	Classification	GT-Gelatinization Temperature	Note on GT scale	GC	Phenol test for Seed coat	Awn (mm)	Shattering habit
Chakhao (Control black rice)	Black	2	4 ̶ 5	Medium	Medium	3	65	Positive	0	Nsh
Oryza rufipogon	Red	0	4 ̶ 5	Medium	Medium	3	55	Positive	78.44	Sh
Chenga	Brown	0	3	Low,Medium	High, Medium	5	50	Positive	0	Nsh
CW1	Black	2	4 ̶ 5	Medium	Medium	3	50	Positive	0	Nsh
CW2	Black	0	1 ̶ 2	Low	High	7	32	Positive	0	Nsh
CW3	Black	1	4 ̶ 5	Medium	Medium	3	42	Positive	27.8	Nsh
CW4	Black	2	6 ̶ 7	High	Low	1	88	Positive	0	Nsh
CW5	Black	0	4 ̶ 5	Medium	Medium	3	42	Positive	0	Nsh
CW6	Black	0	3	Low,Medium	High, Medium	5	50	Positive	0	Nsh
CW7	Black	0	4 ̶ 5	Medium	Medium	3	45	Positive	0	Nsh
CW8	Black	0	3	Low,Medium	High, Medium	5	42	Positive	0	Nsh
CW9	Black	0	1 ̶ 2	Low	High	7	37	Positive	0	Nsh
CW10	Black	0	1 ̶ 2	Low	High	7	32	Positive	27.5	Nsh
CW11	Black	2	1 ̶ 2	Low	High	7	36	Positive	20	Nsh
CW12	Black	0	3	Low,Medium	High, Medium	5	50	Positive	51.5	Nsh
CW13	Black	0	4 ̶ 5	Medium	Medium	3	42	Positive	38.4	Nsh
CW14	Black	1	3	Low,Medium	High, Medium	5	60	Positive	19.24	Nsh
CW15	Black	0	1 ̶ 2	Low	High	7	37	Positive	31.8	Nsh
CW16	Black	3	1 ̶ 2	Low	High	7	32	Positive	21.6	Nsh
CW17	Black	0	6 ̶ 7	High	Low	1	88	Positive	0	Nsh
CW18	Black	0	3	Low,Medium	High, Medium	5	50	Positive	16.2	Nsh
CW19	Black	1	4 ̶ 5	Medium	Medium	3	45	Positive	0	Nsh
CW20	Black	0	4 ̶ 5	Medium	Medium	3	38	Positive	0	Nsh
CW21	Black	0	1 ̶ 2	Low	High	7	40	Positive	30.2	Nsh
CW22	Black	0	6 ̶ 7	High	Low	1	79	Positive	0	Nsh
CW23	Black	1	4 ̶ 5	Medium	Medium	3	50	Positive	0	Nsh
CW24	Black	1	1 ̶ 2	Low	High	7	41	Positive	0	Nsh
CW25	Black	0	3	Low,Medium	High, Medium	5	48	Positive	0	Nsh
CW26	Black	0	3	Low,Medium	High, Medium	5	50	Positive	0	Nsh
CW27	Black	0	4 ̶ 5	Medium	Medium	3	60	Positive	0	Nsh
CW28	Black	2	3	Low,Medium	High, Medium	5	60	Positive	0	Nsh
CW29	Brown	3	6 ̶ 7	High	Low	1	88	Positive	27.2	Nsh
CW30	Green	0	1 ̶ 2	Low	High	7	40	Positive	79.11	Nsh
CW31	Green	0	4 ̶ 5	Medium	Medium	3	50	Positive	76	Nsh
CW32	Green	3	6 ̶ 7	High	Low	1	85	Positive	17.6	Nsh
CW33	White	0	3	Low,Medium	High, Medium	5	60	Positive	34.8	Nsh
CW34	White	3	1 ̶ 2	Low	High	7	32	Negative	32.2	Nsh
CW35	White	3	4 ̶ 5	Medium	Medium	3	45	Positive	0	Nsh
CW36	White	1	3	Low,Medium	High, Medium	5	50	Positive	56	Nsh
CW37	Red	2	4 ̶ 5	Medium	Medium	3	50	Positive	0	Nsh
CW38	Red	0	6 ̶ 7	High	Low	1	76	Positive	40.4	Nsh
CW39	Red	0	4 ̶ 5	Medium	Medium	3	42	Positive	15.28	Nsh
CW40	Red	2	4 ̶ 5	Medium	Medium	3	50	Positive	0	Nsh
CW41	Red	0	1 ̶ 2	Low	High	7	37	Positive	36.8	Nsh
CW42	Red	1	1 ̶ 2	Low	High	7	36	Positive	0	Nsh
CW43	Red	0	3	Low,Medium	High, Medium	5	60	Positive	31.94	Nsh
CW44	Red	1	1 ̶ 2	Low	High	7	36	Negative	0	Nsh
CW45	Red	0	4 ̶ 5	Medium	Medium	3	45	Positive	16.4	Nsh
CW46	Red	0	1 ̶ 2	Low	High	7	42	Positive	7	Nsh
CW47	Red	0	1 ̶ 2	Low	High	7	37	Positive	37.6	Nsh
CW48	Red	0	3	Low,Medium	High, Medium	5	60	Positive	26.44	Nsh
CW49	Red	2	4 ̶ 5	Medium	Medium	3	50	Positive	11.9	Nsh
CW50	Red	3	4 ̶ 5	Medium	Medium	3	42	Positive	0	Nsh
CW51	Red	1	1 ̶ 2	Low	High	7	40	Positive	0	Nsh
CW52	Red	0	6 ̶ 7	High	Low	1	88	Positive	0	Nsh
CW53	Red	0	4 ̶ 5	Medium	Medium	3	50	Positive	11	Nsh
CW54	Black	3	4 ̶ 5	Medium	Medium	3	60	Positive	0	Nsh
CW55	Black	2	6 ̶ 7	High	Low	1	78	Positive	0	Nsh
CW56	Black	3	1 ̶ 2	Low	High	7	42	Positive	10.9	Nsh
CW57	Black	1	4 ̶ 5	Medium	Medium	3	50	Positive	8.5	Nsh
CW58	Black	1	3	Low,Medium	High, Medium	5	60	Positive	12.9	Nsh
CW59	Black	2	1 ̶ 2	Low	High	7	32	Positive	0	Nsh
CW60	Black	1	6 ̶ 7	High	Low	1	85	Positive	43.08	Nsh
CW61	Black	1	1 ̶ 2	Low	High	7	37	Positive	0	Nsh
CW62	Black	1	3	Low,Medium	High, Medium	5	50	Positive	0	Nsh
CW63	Black	2	4 ̶ 5	Medium	Medium	3	50	Positive	0	Nsh
CW64	Black	0	1 ̶ 2	Low	High	7	37	Negative	0	Nsh
CW65	Black	2	6 ̶ 7	High	Low	1	88	Positive	0	Nsh
CW66	Black	1	6 ̶ 7	High	Low	1	88	Positive	0	Nsh
CW67	Black	1	4 ̶ 5	Medium	Medium	3	60	Positive	0	Nsh
CW68	Black	0	4 ̶ 5	Medium	Medium	3	42	Positive	0	Nsh
CW69	Black	0	4 ̶ 5	Medium	Medium	3	36	Positive	0	Nsh
CW70	Black	0	3	Low,Medium	High, Medium	5	50	Positive	12.74	Nsh
CW71	Black	1	6 ̶ 7	High	Low	1	78	Positive	0	Nsh
CW72	Black	0	4 ̶ 5	Medium	Medium	3	50	Positive	0	Nsh
CW73	Black	1	4 ̶ 5	Medium	Medium	3	60	Positive	13.7	Nsh
CW74	Black	1	4 ̶ 5	Medium	Medium	3	60	Positive	0	Nsh
CW75	Black	3	6 ̶ 7	High	Low	1	85	Positive	9.48	Nsh
CW76	Black	0	1 ̶ 2	Low	High	7	32	Positive	17.75	Nsh
CW77	Black	0	3	Low,Medium	High, Medium	5	50	Positive	26.6	Nsh
CW78	Black	1	3	Low,Medium	High, Medium	5	50	Positive	0	Nsh
CW79	Black	0	1 ̶ 2	Low	High	7	32	Positive	42.4	Nsh
CW80	Black	3	6 ̶ 7	High	Low	1	78	Positive	0	Nsh
CW81	Black	0	4 ̶ 5	Medium	Medium	3	60	Positive	27.6	Nsh
CW82	Black	0	1 ̶ 2	Low	High	7	36	Positive	0	Nsh
CW83	Black	1	1 ̶ 2	Low	High	7	32	Positive	0	Nsh
CW84	Black	2	6 ̶ 7	High	Low	1	75	Positive	100	Nsh
CW85	Black	2	6 ̶ 7	High	Low	1	88	Positive	100	Nsh
CW86	Black	0	4 ̶ 5	Medium	Medium	3	42	Positive	63.8	Nsh
CW87	Black	0	1 ̶ 2	Low	High	7	37	Positive	36.6	Nsh
CW88	Black	3	1 ̶ 2	Low	High	7	42	Positive	0	Nsh
CW89	Black	2	4 ̶ 5	Medium	Medium	3	60	Positive	0	Nsh
CW90	Black	1	4 ̶ 5	Medium	Medium	3	50	Positive	24.8	Nsh
CW91	Black	2	3	Low,Medium	High, Medium	5	60	Positive	0	Nsh
CW92	Black	1	1 ̶ 2	Low	High	7	37	Positive	0	Nsh
CW93	Black	0	1 ̶ 2	Low	High	7	32	Positive	0	Nsh
CW94	Black	0	3	Low,Medium	High, Medium	5	50	Positive	0	Nsh
CW95	Black	0	3	Low,Medium	High, Medium	5	60	Positive	9.5	Nsh
CW96	Black	3	1 ̶ 2	Low	High	7	37	Positive	14.4	Nsh
CW97	Black	0	1 ̶ 2	Low	High	7	32	Positive	12.6	Nsh
CW98	Black	3	6 ̶ 7	High	Low	1	88	Positive	25.4	Nsh
CW99	Black	0	3	Low,Medium	High, Medium	5	50	Positive	48.3	Nsh
CW100	Black	0	4 ̶ 5	Medium	Medium	3	42	Positive	0	Nsh
		Sh=Shattered, Nsh= Non shattered
