# Supplementary material for: Comprehensive genetic diversity revealed in the pre-breeding RILs (O. sativa × O. rufipogon) with enhanced yield and pigmented grain quality
Source: Front Genet. 2025 Oct 1;16:1659937. doi: 10.3389/fgene.2025.1659937 (PMC12520640; doi:10.3389/fgene.2025.1659937)
Supplement: Supplementary file 2 [file Table3.xlsx]

## Sheet: Sheet1
		Supplementary Table S3. Composition of the Tocher’s clusters based on Mahalanobis D2 analysis in 100 BWF RIL lines.
		Cluster identity	No. of breeding lines	Name of breeding lines (BWF RIL lines)
		I	26	8, 14, 33, 46,47,49, 50, 57, 60, 61, 64, 68, 72, 76, 80, 81, 83, 84, 85, 86, 87, 89, 91, 93, 95, 100
		II	1	97
		III	1	98
		IV	11	6, 19, 20, 23, 28, 34, 58, 59, 67, 71, 99
		V	17	2, 15, 18, 21, 35, 39, 45, 48, 53, 54, 55, 56, 63, 70, 79, 82, 96
		VI	29	1, 3, 4, 12, 16,17,22, 24, 27, 29, 30, 31, 36, 44, 51, 52, 62, 65, 66, 69, 73, 74, 75, 77, 78, 88, 90, 92, 94
		VII	15	5, 7, 9, 10, 11, 13, 25, 26, 32, 37, 38, 40, 41, 42, 43
