# Supplementary material for: Comprehensive genetic diversity revealed in the pre-breeding RILs (O. sativa × O. rufipogon) with enhanced yield and pigmented grain quality
Source: Front Genet. 2025 Oct 1;16:1659937. doi: 10.3389/fgene.2025.1659937 (PMC12520640; doi:10.3389/fgene.2025.1659937)
Supplement: Supplementary file 3 [file Table4.xlsx]

## Sheet: Sheet1
		Supplementary Table S4:	Composition of the Tocher’s clusters based on Mahalanobis D2 analysis of 100 CWF RIL lines.
		Cluster identity	No. of CWF RIL lines	Name of the breeding lines (100 RIL lines of CWF)
		I	53	9, 78, 83, 24, 63, 7, 13, 68, 62, 3, 39, 45, 61, 91, 87, 4 , 89, 86, 72, 2, 15, 10, 73, 74, 65, 5, 8, 42, 52, 59, 77, 22, 67, 29 82, 36, 56, 47, 50, 58, 54, 37, 43, 32, 55, 28, 69, 35, 14, 70, 64, 76, 49,
		II	8	27, 71, 95, 23, 16, 84, 85, 81
		III	25	79 ,80, 18, 30 ,94, 19 ,40, 46, 97, 33, 92, 25, 21, 98, 6 , 17, 75, 38, 51, 60, 66, 99, 88, 1, 93
		IV	4	44, 48, 26, 31
		V	2	11, 100
		VI	2	12,53
		VII	2	20, 34
		VIII	1	41
		IX	1	57
		X	1	90
		XI	1	96
