# Supplementary material for: Comprehensive genetic diversity revealed in the pre-breeding RILs (O. sativa × O. rufipogon) with enhanced yield and pigmented grain quality
Source: Front Genet. 2025 Oct 1;16:1659937. doi: 10.3389/fgene.2025.1659937 (PMC12520640; doi:10.3389/fgene.2025.1659937)
Supplement: Supplementary file 4 [file Table1.xlsx]

## Sheet: Sheet1
Supplementary Table S1. Grain quality parameters such as ASV, GT, GC , PC, aroma and others morphological traits in 100 BWF lines
	PC-Pericarp colour	Aroma	ASV-Alkali spreading Value / scale	Classification	GT-Gelatinization Temperature	Note on GT scale	GC (mm)	Phenol test for seed coat	Awn (mm)	Shattering habit
Chakhao (control black rice)	Black	2	4 ̶ 5	Medium	Medium	3	75	Positive	0	Nsh
Badshabhog	White	2	4 ̶ 5	Medium	Medium	3	50	Negative	0	Nsh
Oryza rufipogon	Red	0	4 ̶ 5	Medium	Medium	3	55	Positive	78.44	Sh
BW1	Black	2	6 ̶ 7	High	Low	1	88	Positive	18.42	Nsh
BW2	Black	3	3	Low,Medium	High, Medium	5	78	Positive	21.96	Nsh
BW3	Black	2	3	Low,Medium	High, Medium	5	72	Positive	0	Nsh
BW4	Black	3	3	Low,Medium	High, Medium	5	80	Positive	0	Nsh
BW5	Black	2	6 ̶ 7	High	Low	1	81	Positive	21.25	Nsh
BW6	Black	0	6 ̶ 7	High	Low	1	75	Positive	0	Nsh
BW7	Black	0	4 ̶ 5	Medium	Medium	3	60	Positive	0	Nsh
BW8	Black	0	1 ̶ 2	Low	High	7	78	Positive	0	Nsh
BW9	Black	1	1 ̶ 2	Low	High	7	80	Positive	0	Nsh
BW10	Black	1	4 ̶ 5	Medium	Medium	3	74	Positive	0	Nsh
BW11	Black	2	6 ̶ 7	High	Low	1	77	Positive	0	Nsh
BW12	Black	0	1 ̶ 2	Low	High	7	40	Positive	0	Nsh
BW13	Black	0	3	Low,Medium	High, Medium	5	50	Positive	15.32	Nsh
BW14	Black	0	4 ̶ 5	Medium	Medium	3	53	Positive	0	Nsh
BW15	Black	1	3	Low,Medium	High, Medium	5	63	Positive	9.86	Nsh
BW16	Black	1	1 ̶ 2	Low	High	7	45	Positive	0	Nsh
BW17	Black	1	3	Low,Medium	High, Medium	5	65	Positive	0	Nsh
BW18	Black	3	4 ̶ 5	Medium	Medium	3	68	Positive	0	Nsh
BW19	Black	1	6 ̶ 7	High	Low	1	85	Positive	0	Nsh
BW20	Black	0	6 ̶ 7	High	Low	1	85	Positive	5.64	Nsh
BW21	Black	2	4 ̶ 5	Medium	Medium	3	50	Positive	0	Nsh
BW22	Black	0	4 ̶ 5	Medium	Medium	3	55	Positive	16.64	Nsh
BW23	Black	3	3	Low,Medium	High, Medium	5	60	Positive	0	Nsh
BW24	Black	0	4 ̶ 5	Medium	Medium	3	42	Positive	22.84	Nsh
BW25	Black	0	4 ̶ 5	Medium	Medium	3	40	Positive	0	Nsh
BW26	Black	0	3	Low,Medium	High, Medium	5	60	Positive	0	Nsh
BW27	Black	1	6 ̶ 7	High	Low	1	87	Positive	0	Nsh
BW28	Blackish Brown	0	1 ̶ 2	Low	High	7	37	Positive	0	Nsh
BW29	Blackish Brown	2	1 ̶ 2	Low	High	7	37	Positive	39.29	Nsh
BW30	Brown	1	6 ̶ 7	High	Low	1	84	Positive	0	Nsh
BW31	Brown	1	4 ̶ 5	Medium	Medium	3	45	Positive	0	Nsh
BW32	Brown	0	6 ̶ 7	High	Low	1	88	Positive	0	Nsh
BW33	Brown	2	1 ̶ 2	Low	High	7	32	Positive	25.54	Nsh
BW34	Brown	0	3	Low,Medium	High, Medium	5	50	Positive	31.75	Nsh
BW35	Brown	2	1 ̶ 2	Low	High	7	37	Positive	0	Nsh
BW36	Brown	1	3	Low,Medium	High, Medium	5	60	Positive	0	Nsh
BW37	Brown	2	4 ̶ 5	Medium	Medium	3	45	Negative	0	Nsh
BW38	Brown	0	1 ̶ 2	Low	High	7	37	Positive	0	Nsh
BW39	Brown	0	4 ̶ 5	Medium	Medium	3	42	Positive	0	Nsh
BW40	Brown	2	6 ̶ 7	High	Low	1	85	Positive	33.99	Nsh
BW41	Brown	0	1 ̶ 2	Low	High	7	37	Positive	12.81	Nsh
BW42	Brown	2	4 ̶ 5	Medium	Medium	3	42	Positive	0	Nsh
BW43	Brown	1	4 ̶ 5	Medium	Medium	3	42	Positive	0	Nsh
BW44	Brown	3	6 ̶ 7	High	Low	1	80	Positive	0	Nsh
BW45	Brown	1	4 ̶ 5	Medium	Medium	3	40	Positive	0	Nsh
BW46	White	3	3	Low,Medium	High, Medium	5	60	Positive	0	Nsh
BW47	White	0	4 ̶ 5	Medium	Medium	3	45	Positive	25.5	Nsh
BW48	White	0	4 ̶ 5	Medium	Medium	3	50	Positive	0	Nsh
BW49	White	0	3	Low,Medium	High, Medium	5	50	Negative	17.08	Nsh
BW50	White	0	1 ̶ 2	Low	High	7	37	Positive	0	Nsh
BW51	White	2	1 ̶ 2	Low	High	7	32	Positive	11.42	Nsh
BW52	White	2	4 ̶ 5	Medium	Medium	3	50	Positive	28.08	Nsh
BW53	White	2	4 ̶ 5	Medium	Medium	3	50	Positive	14.7	Nsh
BW54	White	1	3	Low,Medium	High, Medium	5	45	Negative	36	Nsh
BW55	White	2	1 ̶ 2	Low	High	7	32	Positive	0	Nsh
BW56	Red	1	6 ̶ 7	High	Low	1	76	Positive	16	Nsh
BW57	Red	0	4 ̶ 5	Medium	Medium	3	42	Positive	0	Nsh
BW58	Brown	0	4 ̶ 5	Medium	Medium	3	45	Positive	0	Nsh
BW59	White	1	6 ̶ 7	High	Low	1	70	Positive	0	Nsh
BW60	White	0	3	Low,Medium	High, Medium	5	60	Positive	0	Nsh
BW61	White	0	1 ̶ 2	Low	High	7	37	Positive	0	Nsh
BW62	White	0	1 ̶ 2	Low	High	7	40	Positive	20.57	Nsh
BW63	White	0	6 ̶ 7	High	Low	1	74	Positive	0	Nsh
BW64	White	2	6 ̶ 7	High	Low	1	76	Positive	0	Nsh
BW65	White	0	4 ̶ 5	Medium	Medium	3	50	Positive	0	Nsh
BW66	Brown	0	4 ̶ 5	Medium	Medium	3	45	Positive	0	Nsh
BW67	White MG	0	6 ̶ 7	High	Low	1	66	Negative	43.53	Nsh
BW68	White	1	4 ̶ 5	Medium	Medium	3	65	Positive	0	Nsh
BW69	Green	0	6 ̶ 7	High	Low	1	69	Positive	0	Nsh
BW70	White	0	4 ̶ 5	Medium	Medium	3	45	Positive	0	Nsh
BW71	White	0	3	Low,Medium	High, Medium	5	60	Positive	28.4	Nsh
BW72	White	0	3	Low,Medium	High, Medium	5	50	Positive	0	Nsh
BW73	White	1	6 ̶ 7	High	Low	1	76	Positive	28.42	Nsh
BW74	White	1	4 ̶ 5	Medium	Medium	3	50	Negative	0	Nsh
BW75	Blackish Brown	0	3	Low,Medium	High, Medium	5	55	Positive	0	Nsh
BW76	Black	2	1 ̶ 2	Low	High	7	32	Positive	15.86	Nsh
BW77	Black	2	4 ̶ 5	Medium	Medium	3	50	Positive	19.96	Nsh
BW78	Red	1	6 ̶ 7	High	Low	1	67	Positive	22.83	Nsh
BW79	White	2	3	Low,Medium	High, Medium	5	60	Negative	19.25	Nsh
BW80	Brown	3	3	Low,Medium	High, Medium	5	50	Positive	16.89	Nsh
BW81	Brown	2	6 ̶ 7	High	Low	1	77	Positive	0	Nsh
BW82	Brown	1	1 ̶ 2	Low	High	7	36	Positive	13.48	Nsh
BW83	Brown	1	3	Low,Medium	High, Medium	5	60	Positive	0	Nsh
BW84	Black	1	6 ̶ 7	High	Low	1	84	Positive	0	Nsh
BW85	Black	1	6 ̶ 7	High	Low	1	80	Positive	12.61	Nsh
BW86	Black	0	6 ̶ 7	High	Low	1	80	Positive	0	Nsh
BW87	Black	1	6 ̶ 7	High	Low	1	80	Positive	26.61	Nsh
BW88	Black	2	6 ̶ 7	High	Low	1	78	Positive	16.38	Nsh
BW89	Red	3	4 ̶ 5	Medium	Medium	3	60	Positive	43.4	Nsh
BW90	Deep Black	1	6 ̶ 7	High	Low	1	77	Positive	13.5	Nsh
BW91	Deep Black	2	6 ̶ 7	High	Low	1	88	Positive	65.11	Nsh
BW92	Brown	2	6 ̶ 7	High	Low	1	76	Positive	0	Nsh
BW93	Greenish	1	6 ̶ 7	High	Low	1	77	Positive	0	Nsh
BW94	Black	3	4 ̶ 5	Medium	Medium	3	60	Positive	16.45	Nsh
BW95	Black	0	4 ̶ 5	Medium	Medium	3	60	Positive	0	Nsh
BW96	Greenish	0	6 ̶ 7	High	Low	1	70	Positive	0	Nsh
BW97	white	0	3	Low,Medium	High, Medium	5	60	Positive	11.27	Sh
BW98	White	0	1 ̶ 2	Low	High	7	37	Positive	15.13	Sh
BW99	White	0	3	Low,Medium	High, Medium	5	50	Positive	0	Nsh
BW100	White	0	4 ̶ 5	Medium	Medium	3	42	Positive	13.49	Nsh
	Sh= Shattered, Nsh= Non shattered
